# Supplementary material for: Study of the Role of the Tyrosine Kinase Receptor MerTK in the Development of Kidney Ischemia-Reperfusion Injury in RCS Rats
Source: Int J Mol Sci. 2021 Nov 9;22(22):12103. doi: 10.3390/ijms222212103 (PMC8618874; doi:10.3390/ijms222212103)
Supplement: Supplementary file 1 [file ijms-22-12103-s001.zip]

Archive with 1 entries (1 files):
- ijms-1227215-supplementary.pdf
